# Supplementary material for: Imaging of Multiple Myeloma: Present and Future
Source: J Clin Med. 2024 Jan 2;13(1):264. doi: 10.3390/jcm13010264 (PMC10780302; doi:10.3390/jcm13010264)
Supplement: Supplementary file 1 [file jcm-13-00264-s001.zip]

Archive with 1 entries (1 files):
- jcm-2697276-supplementary.pdf
